# Supplementary material for: High-Pressure Processing—Impacts on the Virulence and Antibiotic Resistance of Listeria monocytogenes Isolated from Food and Food Processing Environments
Source: Foods. 2023 Oct 24;12(21):3899. doi: 10.3390/foods12213899 (PMC10650155; doi:10.3390/foods12213899)
Supplement: Supplementary file 1 [file foods-12-03899-s001.zip]

Archive with 1 entries (1 files):
- foods-2653685-supplementary.pdf
